# Supplementary material for: CTCF binding site classes exhibit distinct evolutionary, genomic, epigenomic and transcriptomic features
Source: Genome Biol. 2009 Nov 18;10(11):R131. doi: 10.1186/gb-2009-10-11-r131 (PMC3091324; doi:10.1186/gb-2009-10-11-r131)
Supplement: Additional data file 2 — Coordinates of the CTCF sites shared among the four cell types. [file gb-2009-10-11-r131-S2.TXT]

Chrromosome	Begin	End	Class
chr1	1827705	1827724	LowOc
chr1	3390461	3390480	LowOc
chr1	3521744	3521763	LowOc
chr1	5497389	5497408	LowOc
chr1	5957996	5958015	LowOc
chr1	6229533	6229552	LowOc
chr1	6420839	6420858	LowOc
chr1	8970863	8970882	LowOc
chr1	8987933	8987952	LowOc
chr1	9179267	9179286	LowOc
chr1	9249923	9249942	LowOc
chr1	9438599	9438618	LowOc
chr1	10490124	10490143	LowOc
chr1	14313097	14313116	LowOc
chr1	15299625	15299644	LowOc
chr1	16255340	16255359	LowOc
chr1	16820276	16820295	LowOc
chr1	16909027	16909046	LowOc
chr1	17473464	17473483	LowOc
chr1	17701569	17701588	LowOc
chr1	19083386	19083405	LowOc
chr1	19903788	19903807	LowOc
chr1	20351516	20351535	LowOc
chr1	20561054	20561073	LowOc
chr1	20576151	20576170	LowOc
chr1	22475189	22475208	LowOc
chr1	22615840	22615859	LowOc
chr1	23890728	23890747	LowOc
chr1	24401106	24401125	LowOc
chr1	24584460	24584479	LowOc
chr1	24590528	24590547	LowOc
chr1	25996081	25996100	LowOc
chr1	26368887	26368906	LowOc
chr1	26433480	26433499	LowOc
chr1	26474783	26474802	LowOc
chr1	26590738	26590757	LowOc
chr1	26876673	26876692	LowOc
chr1	26876791	26876810	LowOc
chr1	27556454	27556473	LowOc
chr1	28057301	28057320	LowOc
chr1	28935837	28935856	LowOc
chr1	31156973	31156992	LowOc
chr1	31640234	31640253	LowOc
chr1	31787499	31787518	LowOc
chr1	32001062	32001081	LowOc
chr1	32027620	32027639	LowOc
chr1	33708842	33708861	LowOc
chr1	35091081	35091100	LowOc
chr1	35689423	35689442	LowOc
chr1	36326968	36326987	LowOc
chr1	36387879	36387898	LowOc
chr1	36888823	36888842	LowOc
chr1	37800149	37800168	LowOc
chr1	38728206	38728225	LowOc
chr1	38825668	38825687	LowOc
chr1	39649347	39649366	LowOc
chr1	40382435	40382454	LowOc
chr1	41088437	41088456	LowOc
chr1	41187356	41187375	LowOc
chr1	41812522	41812541	LowOc
chr1	43312065	43312084	LowOc
chr1	43767549	43767568	LowOc
chr1	44456154	44456173	LowOc
chr1	45038447	45038466	LowOc
chr1	45542378	45542397	LowOc
chr1	46578996	46579015	LowOc
chr1	58785059	58785078	LowOc
chr1	60185766	60185785	LowOc
chr1	60215247	60215266	LowOc
chr1	67773842	67773861	LowOc
chr1	67800111	67800130	LowOc
chr1	67998704	67998723	LowOc
chr1	70767189	70767208	LowOc
chr1	74742590	74742609	LowOc
chr1	78217774	78217793	LowOc
chr1	84991951	84991970	LowOc
chr1	85183117	85183136	LowOc
chr1	85183389	85183408	LowOc
chr1	85347842	85347861	LowOc
chr1	86942822	86942841	LowOc
chr1	93198671	93198690	LowOc
chr1	94264188	94264207	LowOc
chr1	94284056	94284075	LowOc
chr1	95355003	95355022	LowOc
chr1	100702024	100702043	LowOc
chr1	101477063	101477082	LowOc
chr1	109090872	109090891	LowOc
chr1	109537982	109538001	LowOc
chr1	109842670	109842689	LowOc
chr1	109877165	109877184	LowOc
chr1	109984543	109984562	LowOc
chr1	110960077	110960096	LowOc
chr1	111127590	111127609	LowOc
chr1	112091561	112091580	LowOc
chr1	112713998	112714017	LowOc
chr1	113417143	113417162	LowOc
chr1	116365004	116365023	LowOc
chr1	144300006	144300025	LowOc
chr1	147471064	147471083	LowOc
chr1	148494548	148494567	LowOc
chr1	149263839	149263858	LowOc
chr1	151109100	151109119	LowOc
chr1	151705007	151705026	LowOc
chr1	151811763	151811782	LowOc
chr1	151988684	151988703	LowOc
chr1	152719101	152719120	LowOc
chr1	152785688	152785707	LowOc
chr1	152798746	152798765	LowOc
chr1	152908951	152908970	LowOc
chr1	153102887	153102906	LowOc
chr1	154377751	154377770	LowOc
chr1	154693072	154693091	LowOc
chr1	154693155	154693174	LowOc
chr1	154820622	154820641	LowOc
chr1	154844605	154844624	LowOc
chr1	154914625	154914644	LowOc
chr1	154963168	154963187	LowOc
chr1	155075479	155075498	LowOc
chr1	155096673	155096692	LowOc
chr1	156228543	156228562	LowOc
chr1	156323902	156323921	LowOc
chr1	156354363	156354382	LowOc
chr1	157434570	157434589	LowOc
chr1	157448128	157448147	LowOc
chr1	158017089	158017108	LowOc
chr1	159402220	159402239	LowOc
chr1	159462129	159462148	LowOc
chr1	160273531	160273550	LowOc
chr1	165302654	165302673	LowOc
chr1	165769833	165769852	LowOc
chr1	166381808	166381827	LowOc
chr1	169721159	169721178	LowOc
chr1	173609737	173609756	LowOc
chr1	173717062	173717081	LowOc
chr1	176778421	176778440	LowOc
chr1	177238615	177238634	LowOc
chr1	178414767	178414786	LowOc
chr1	178488563	178488582	LowOc
chr1	180831592	180831611	LowOc
chr1	181018244	181018263	LowOc
chr1	181022619	181022638	LowOc
chr1	181463938	181463957	LowOc
chr1	181706023	181706042	LowOc
chr1	182899898	182899917	LowOc
chr1	184611244	184611263	LowOc
chr1	184718607	184718626	LowOc
chr1	198724621	198724640	LowOc
chr1	199350047	199350066	LowOc
chr1	199583939	199583958	LowOc
chr1	199621219	199621238	LowOc
chr1	200235556	200235575	LowOc
chr1	200390752	200390771	LowOc
chr1	200472968	200472987	LowOc
chr1	200551529	200551548	LowOc
chr1	201408136	201408155	LowOc
chr1	201578399	201578418	LowOc
chr1	202106953	202106972	LowOc
chr1	202599586	202599605	LowOc
chr1	202634473	202634492	LowOc
chr1	203177661	203177680	LowOc
chr1	203211562	203211581	LowOc
chr1	203211792	203211811	LowOc
chr1	203225231	203225250	LowOc
chr1	203666737	203666756	LowOc
chr1	203827813	203827832	LowOc
chr1	203894837	203894856	LowOc
chr1	204154895	204154914	LowOc
chr1	204848262	204848281	LowOc
chr1	204898610	204898629	LowOc
chr1	204904331	204904350	LowOc
chr1	204974597	204974616	LowOc
chr1	205245136	205245155	LowOc
chr1	206068718	206068737	LowOc
chr1	207987990	207988009	LowOc
chr1	208067836	208067855	LowOc
chr1	209374183	209374202	LowOc
chr1	209499009	209499028	LowOc
chr1	209499287	209499306	LowOc
chr1	209563579	209563598	LowOc
chr1	209710203	209710222	LowOc
chr1	210275471	210275490	LowOc
chr1	212568970	212568989	LowOc
chr1	219050271	219050290	LowOc
chr1	219718152	219718171	LowOc
chr1	220705461	220705480	LowOc
chr1	221383071	221383090	LowOc
chr1	221938715	221938734	LowOc
chr1	224802182	224802201	LowOc
chr1	225736036	225736055	LowOc
chr1	225984841	225984860	LowOc
chr1	226253905	226253924	LowOc
chr1	226419789	226419808	LowOc
chr1	227863802	227863821	LowOc
chr1	229959334	229959353	LowOc
chr1	233645442	233645461	LowOc
chr1	233734643	233734662	LowOc
chr1	240228600	240228619	LowOc
chr10	3229718	3229737	LowOc
chr10	3271983	3272002	LowOc
chr10	6730081	6730100	LowOc
chr10	7769443	7769462	LowOc
chr10	9291347	9291366	LowOc
chr10	11807400	11807419	LowOc
chr10	13181788	13181807	LowOc
chr10	13522655	13522674	LowOc
chr10	14581099	14581118	LowOc
chr10	18544082	18544101	LowOc
chr10	22061291	22061310	LowOc
chr10	25410086	25410105	LowOc
chr10	26204682	26204701	LowOc
chr10	27055218	27055237	LowOc
chr10	27190232	27190251	LowOc
chr10	28761254	28761273	LowOc
chr10	31000141	31000160	LowOc
chr10	31080972	31080991	LowOc
chr10	32675140	32675159	LowOc
chr10	33522452	33522471	LowOc
chr10	34966591	34966610	LowOc
chr10	34967367	34967386	LowOc
chr10	35547580	35547599	LowOc
chr10	43020557	43020576	LowOc
chr10	43108851	43108870	LowOc
chr10	43271299	43271318	LowOc
chr10	44673384	44673403	LowOc
chr10	51235103	51235122	LowOc
chr10	61336442	61336461	LowOc
chr10	64247881	64247900	LowOc
chr10	65296363	65296382	LowOc
chr10	70418576	70418595	LowOc
chr10	70937794	70937813	LowOc
chr10	71069168	71069187	LowOc
chr10	71576439	71576458	LowOc
chr10	71970418	71970437	LowOc
chr10	73126654	73126673	LowOc
chr10	77466270	77466289	LowOc
chr10	78595678	78595697	LowOc
chr10	79149527	79149546	LowOc
chr10	79459231	79459250	LowOc
chr10	80404702	80404721	LowOc
chr10	80830410	80830429	LowOc
chr10	80897339	80897358	LowOc
chr10	82255475	82255494	LowOc
chr10	82346574	82346593	LowOc
chr10	82349310	82349329	LowOc
chr10	85621402	85621421	LowOc
chr10	85955510	85955529	LowOc
chr10	88438222	88438241	LowOc
chr10	89255222	89255241	LowOc
chr10	89600682	89600701	LowOc
chr10	90682572	90682591	LowOc
chr10	94324254	94324273	LowOc
chr10	98831544	98831563	LowOc
chr10	99157350	99157369	LowOc
chr10	99213550	99213569	LowOc
chr10	99459417	99459436	LowOc
chr10	99619366	99619385	LowOc
chr10	102183661	102183680	LowOc
chr10	102258633	102258652	LowOc
chr10	102285524	102285543	LowOc
chr10	102622178	102622197	LowOc
chr10	102747747	102747766	LowOc
chr10	103352701	103352720	LowOc
chr10	104228869	104228888	LowOc
chr10	104253533	104253552	LowOc
chr10	104346375	104346394	LowOc
chr10	105342642	105342661	LowOc
chr10	105462829	105462848	LowOc
chr10	112421992	112422011	LowOc
chr10	112430965	112430984	LowOc
chr10	115428891	115428910	LowOc
chr10	115429484	115429503	LowOc
chr10	116629496	116629515	LowOc
chr10	120948996	120949015	LowOc
chr10	120959153	120959172	LowOc
chr10	121239399	121239418	LowOc
chr10	124793022	124793041	LowOc
chr10	124882660	124882679	LowOc
chr10	124882738	124882757	LowOc
chr10	126420020	126420039	LowOc
chr10	129542419	129542438	LowOc
chr10	131577574	131577593	LowOc
chr10	131816221	131816240	LowOc
chr10	134016285	134016304	LowOc
chr10	134024424	134024443	LowOc
chr10	134603969	134603988	LowOc
chr11	1606782	1606801	LowOc
chr11	2175194	2175213	LowOc
chr11	3088101	3088120	LowOc
chr11	3386709	3386728	LowOc
chr11	3785809	3785828	LowOc
chr11	3832849	3832868	LowOc
chr11	5578249	5578268	LowOc
chr11	6293802	6293821	LowOc
chr11	6661323	6661342	LowOc
chr11	7635342	7635361	LowOc
chr11	9116037	9116056	LowOc
chr11	9513604	9513623	LowOc
chr11	10344955	10344974	LowOc
chr11	10770749	10770768	LowOc
chr11	11015131	11015150	LowOc
chr11	15186925	15186944	LowOc
chr11	16584499	16584518	LowOc
chr11	17506429	17506448	LowOc
chr11	18700350	18700369	LowOc
chr11	32210205	32210224	LowOc
chr11	33807830	33807849	LowOc
chr11	33966290	33966309	LowOc
chr11	34337290	34337309	LowOc
chr11	34337553	34337572	LowOc
chr11	34491123	34491142	LowOc
chr11	35370524	35370543	LowOc
chr11	36722878	36722897	LowOc
chr11	43290001	43290020	LowOc
chr11	44516770	44516789	LowOc
chr11	45749521	45749540	LowOc
chr11	46516136	46516155	LowOc
chr11	46596052	46596071	LowOc
chr11	47139788	47139807	LowOc
chr11	47155588	47155607	LowOc
chr11	47157813	47157832	LowOc
chr11	48088243	48088262	LowOc
chr11	57015953	57015972	LowOc
chr11	57324903	57324922	LowOc
chr11	58582617	58582636	LowOc
chr11	58732159	58732178	LowOc
chr11	58808757	58808776	LowOc
chr11	60299715	60299734	LowOc
chr11	60411692	60411711	LowOc
chr11	60423757	60423776	LowOc
chr11	60653950	60653969	LowOc
chr11	60711768	60711787	LowOc
chr11	60778649	60778668	LowOc
chr11	61001932	61001951	LowOc
chr11	61056457	61056476	LowOc
chr11	61152253	61152272	LowOc
chr11	61271897	61271916	LowOc
chr11	61395341	61395360	LowOc
chr11	61606267	61606286	LowOc
chr11	61632227	61632246	LowOc
chr11	61849150	61849169	LowOc
chr11	62066977	62066996	LowOc
chr11	62084766	62084785	LowOc
chr11	63160083	63160102	LowOc
chr11	64267777	64267796	LowOc
chr11	64368424	64368443	LowOc
chr11	64602385	64602404	LowOc
chr11	65384320	65384339	LowOc
chr11	65836003	65836022	LowOc
chr11	65836243	65836262	LowOc
chr11	66116938	66116957	LowOc
chr11	66407379	66407398	LowOc
chr11	66906769	66906788	LowOc
chr11	67733371	67733390	LowOc
chr11	68108231	68108250	LowOc
chr11	68625608	68625627	LowOc
chr11	69209977	69209996	LowOc
chr11	71189245	71189264	LowOc
chr11	71627007	71627026	LowOc
chr11	71823274	71823293	LowOc
chr11	71974551	71974570	LowOc
chr11	72072600	72072619	LowOc
chr11	72182361	72182380	LowOc
chr11	72201776	72201795	LowOc
chr11	72574073	72574092	LowOc
chr11	72684310	72684329	LowOc
chr11	72724322	72724341	LowOc
chr11	74834187	74834206	LowOc
chr11	76516158	76516177	LowOc
chr11	85997304	85997323	LowOc
chr11	87917372	87917391	LowOc
chr11	93892483	93892502	LowOc
chr11	94524489	94524508	LowOc
chr11	94527470	94527489	LowOc
chr11	95716165	95716184	LowOc
chr11	103058409	103058428	LowOc
chr11	107598949	107598968	LowOc
chr11	110799146	110799165	LowOc
chr11	110822669	110822688	LowOc
chr11	113637136	113637155	LowOc
chr11	113638808	113638827	LowOc
chr11	115593121	115593140	LowOc
chr11	116108816	116108835	LowOc
chr11	116602541	116602560	LowOc
chr11	117198112	117198131	LowOc
chr11	118065835	118065854	LowOc
chr11	118306442	118306461	LowOc
chr11	118750252	118750271	LowOc
chr11	118757575	118757594	LowOc
chr11	118850805	118850824	LowOc
chr11	119455864	119455883	LowOc
chr11	119548340	119548359	LowOc
chr11	121031561	121031580	LowOc
chr11	121881849	121881868	LowOc
chr11	122004986	122005005	LowOc
chr11	122157593	122157612	LowOc
chr11	122611202	122611221	LowOc
chr11	122887238	122887257	LowOc
chr11	122953173	122953192	LowOc
chr11	124044410	124044429	LowOc
chr11	127665297	127665316	LowOc
chr11	128224111	128224130	LowOc
chr11	129071338	129071357	LowOc
chr11	129507529	129507548	LowOc
chr11	129588347	129588366	LowOc
chr11	134243841	134243860	LowOc
chr12	549345	549364	LowOc
chr12	730850	730869	LowOc
chr12	929623	929642	LowOc
chr12	1770723	1770742	LowOc
chr12	2924213	2924232	LowOc
chr12	4835053	4835072	LowOc
chr12	5002055	5002074	LowOc
chr12	5063851	5063870	LowOc
chr12	5776120	5776139	LowOc
chr12	6315283	6315302	LowOc
chr12	6597311	6597330	LowOc
chr12	6851958	6851977	LowOc
chr12	6917606	6917625	LowOc
chr12	7136528	7136547	LowOc
chr12	7977195	7977214	LowOc
chr12	10794243	10794262	LowOc
chr12	12857465	12857484	LowOc
chr12	13278434	13278453	LowOc
chr12	14813864	14813883	LowOc
chr12	22487783	22487802	LowOc
chr12	26141428	26141447	LowOc
chr12	34262900	34262919	LowOc
chr12	36818952	36818971	LowOc
chr12	44405940	44405959	LowOc
chr12	46395524	46395543	LowOc
chr12	46629682	46629701	LowOc
chr12	48017281	48017300	LowOc
chr12	48260742	48260761	LowOc
chr12	48387627	48387646	LowOc
chr12	48387765	48387784	LowOc
chr12	48421335	48421354	LowOc
chr12	48625772	48625791	LowOc
chr12	50101498	50101517	LowOc
chr12	50651034	50651053	LowOc
chr12	50700971	50700990	LowOc
chr12	50819743	50819762	LowOc
chr12	50959141	50959160	LowOc
chr12	51263226	51263245	LowOc
chr12	51550698	51550717	LowOc
chr12	51560153	51560172	LowOc
chr12	52005030	52005049	LowOc
chr12	52471950	52471969	LowOc
chr12	52712789	52712808	LowOc
chr12	53004844	53004863	LowOc
chr12	53084631	53084650	LowOc
chr12	54336592	54336611	LowOc
chr12	54636226	54636245	LowOc
chr12	54759479	54759498	LowOc
chr12	54886745	54886764	LowOc
chr12	55274334	55274353	LowOc
chr12	55686672	55686691	LowOc
chr12	55749658	55749677	LowOc
chr12	55766719	55766738	LowOc
chr12	55923176	55923195	LowOc
chr12	56133131	56133150	LowOc
chr12	56301960	56301979	LowOc
chr12	56313260	56313279	LowOc
chr12	64949962	64949981	LowOc
chr12	68037692	68037711	LowOc
chr12	74071214	74071233	LowOc
chr12	75929028	75929047	LowOc
chr12	81603769	81603788	LowOc
chr12	84386729	84386748	LowOc
chr12	86913690	86913709	LowOc
chr12	95407403	95407422	LowOc
chr12	95407530	95407549	LowOc
chr12	101402566	101402585	LowOc
chr12	102493392	102493411	LowOc
chr12	105275624	105275643	LowOc
chr12	108355127	108355146	LowOc
chr12	108441120	108441139	LowOc
chr12	108697643	108697662	LowOc
chr12	109372612	109372631	LowOc
chr12	109749037	109749056	LowOc
chr12	109810372	109810391	LowOc
chr12	109816730	109816749	LowOc
chr12	109946542	109946561	LowOc
chr12	111309668	111309687	LowOc
chr12	111971016	111971035	LowOc
chr12	112835070	112835089	LowOc
chr12	112888682	112888701	LowOc
chr12	116077543	116077562	LowOc
chr12	116797201	116797220	LowOc
chr12	118335546	118335565	LowOc
chr12	119123521	119123540	LowOc
chr12	120717128	120717147	LowOc
chr12	120810768	120810787	LowOc
chr12	120810952	120810971	LowOc
chr12	123822508	123822527	LowOc
chr12	129966876	129966895	LowOc
chr12	131610663	131610682	LowOc
chr12	131725571	131725590	LowOc
chr13	19635702	19635721	LowOc
chr13	19654574	19654593	LowOc
chr13	20770125	20770144	LowOc
chr13	23050994	23051013	LowOc
chr13	23361643	23361662	LowOc
chr13	23525742	23525761	LowOc
chr13	26846950	26846969	LowOc
chr13	26848042	26848061	LowOc
chr13	28109035	28109054	LowOc
chr13	28268968	28268987	LowOc
chr13	29585265	29585284	LowOc
chr13	30152075	30152094	LowOc
chr13	42441890	42441909	LowOc
chr13	44519699	44519718	LowOc
chr13	45598935	45598954	LowOc
chr13	49408418	49408437	LowOc
chr13	51317410	51317429	LowOc
chr13	59869077	59869096	LowOc
chr13	73759230	73759249	LowOc
chr13	75021500	75021519	LowOc
chr13	97305936	97305955	LowOc
chr13	97917013	97917032	LowOc
chr13	98290551	98290570	LowOc
chr13	101907856	101907875	LowOc
chr13	106070475	106070494	LowOc
chr13	106661564	106661583	LowOc
chr13	110394822	110394841	LowOc
chr13	113264922	113264941	LowOc
chr13	113593829	113593848	LowOc
chr14	19843928	19843947	LowOc
chr14	20147498	20147517	LowOc
chr14	21015110	21015129	LowOc
chr14	22095847	22095866	LowOc
chr14	22192247	22192266	LowOc
chr14	22392656	22392675	LowOc
chr14	22608129	22608148	LowOc
chr14	22608341	22608360	LowOc
chr14	23171162	23171181	LowOc
chr14	33862091	33862110	LowOc
chr14	33863492	33863511	LowOc
chr14	50069105	50069124	LowOc
chr14	58565225	58565244	LowOc
chr14	60789431	60789450	LowOc
chr14	63831302	63831321	LowOc
chr14	63966644	63966663	LowOc
chr14	67107928	67107947	LowOc
chr14	69263402	69263421	LowOc
chr14	70354393	70354412	LowOc
chr14	71829042	71829061	LowOc
chr14	72053521	72053540	LowOc
chr14	73794118	73794137	LowOc
chr14	74145768	74145787	LowOc
chr14	74832675	74832694	LowOc
chr14	74832720	74832739	LowOc
chr14	76449491	76449510	LowOc
chr14	76449857	76449876	LowOc
chr14	88576607	88576626	LowOc
chr14	89935779	89935798	LowOc
chr14	90233853	90233872	LowOc
chr14	90713629	90713648	LowOc
chr14	91642897	91642916	LowOc
chr14	95635013	95635032	LowOc
chr14	99164957	99164976	LowOc
chr14	99729030	99729049	LowOc
chr14	99914104	99914123	LowOc
chr14	104889794	104889813	LowOc
chr15	29514942	29514961	LowOc
chr15	30730907	30730926	LowOc
chr15	30742303	30742322	LowOc
chr15	32446976	32446995	LowOc
chr15	33049375	33049394	LowOc
chr15	38389695	38389714	LowOc
chr15	38973840	38973859	LowOc
chr15	38974609	38974628	LowOc
chr15	40136720	40136739	LowOc
chr15	43197736	43197755	LowOc
chr15	43247084	43247103	LowOc
chr15	49242524	49242543	LowOc
chr15	50219506	50219525	LowOc
chr15	50288030	50288049	LowOc
chr15	50860177	50860196	LowOc
chr15	55640649	55640668	LowOc
chr15	57254500	57254519	LowOc
chr15	60822074	60822093	LowOc
chr15	61127383	61127402	LowOc
chr15	61566733	61566752	LowOc
chr15	62024697	62024716	LowOc
chr15	62915174	62915193	LowOc
chr15	63398344	63398363	LowOc
chr15	63465194	63465213	LowOc
chr15	67542185	67542204	LowOc
chr15	67545505	67545524	LowOc
chr15	68567599	68567618	LowOc
chr15	72714721	72714740	LowOc
chr15	72914824	72914843	LowOc
chr15	73812328	73812347	LowOc
chr15	75187232	75187251	LowOc
chr15	75950057	75950076	LowOc
chr15	76256978	76256997	LowOc
chr15	76953085	76953104	LowOc
chr15	81471457	81471476	LowOc
chr15	81708330	81708349	LowOc
chr15	83272599	83272618	LowOc
chr15	86794602	86794621	LowOc
chr15	88315961	88315980	LowOc
chr15	89400259	89400278	LowOc
chr15	97265412	97265431	LowOc
chr16	2013279	2013298	LowOc
chr16	2829035	2829054	LowOc
chr16	3091511	3091530	LowOc
chr16	3257116	3257135	LowOc
chr16	4496572	4496591	LowOc
chr16	5074969	5074988	LowOc
chr16	12575319	12575338	LowOc
chr16	17580814	17580833	LowOc
chr16	18991247	18991266	LowOc
chr16	19474124	19474143	LowOc
chr16	20302400	20302419	LowOc
chr16	23929470	23929489	LowOc
chr16	25152712	25152731	LowOc
chr16	29782527	29782546	LowOc
chr16	30854182	30854201	LowOc
chr16	30860927	30860946	LowOc
chr16	45281594	45281613	LowOc
chr16	45733353	45733372	LowOc
chr16	47214794	47214813	LowOc
chr16	48184492	48184511	LowOc
chr16	48616398	48616417	LowOc
chr16	49101174	49101193	LowOc
chr16	56054006	56054025	LowOc
chr16	56167960	56167979	LowOc
chr16	57325778	57325797	LowOc
chr16	65242582	65242601	LowOc
chr16	65319679	65319698	LowOc
chr16	65552589	65552608	LowOc
chr16	66433266	66433285	LowOc
chr16	66533664	66533683	LowOc
chr16	66584732	66584751	LowOc
chr16	66584883	66584902	LowOc
chr16	66656294	66656313	LowOc
chr16	66821063	66821082	LowOc
chr16	66920123	66920142	LowOc
chr16	67112258	67112277	LowOc
chr16	67120197	67120216	LowOc
chr16	68346239	68346258	LowOc
chr16	69245295	69245314	LowOc
chr16	69362660	69362679	LowOc
chr16	69958974	69958993	LowOc
chr16	71788349	71788368	LowOc
chr16	72901369	72901388	LowOc
chr16	73702764	73702783	LowOc
chr16	74063344	74063363	LowOc
chr16	80821209	80821228	LowOc
chr16	83075917	83075936	LowOc
chr16	83329467	83329486	LowOc
chr16	83677993	83678012	LowOc
chr16	84082351	84082370	LowOc
chr16	84207226	84207245	LowOc
chr16	85915964	85915983	LowOc
chr16	86227677	86227696	LowOc
chr16	87451833	87451852	LowOc
chr16	88151528	88151547	LowOc
chr16	88159608	88159627	LowOc
chr16	88454897	88454916	LowOc
chr17	973174	973193	LowOc
chr17	1880832	1880851	LowOc
chr17	2780279	2780298	LowOc
chr17	3533191	3533210	LowOc
chr17	3587956	3587975	LowOc
chr17	4065563	4065582	LowOc
chr17	4270822	4270841	LowOc
chr17	4415773	4415792	LowOc
chr17	4560089	4560108	LowOc
chr17	4560271	4560290	LowOc
chr17	4824693	4824712	LowOc
chr17	4906601	4906620	LowOc
chr17	5913184	5913203	LowOc
chr17	7021662	7021681	LowOc
chr17	7695979	7695998	LowOc
chr17	7901890	7901909	LowOc
chr17	7962936	7962955	LowOc
chr17	8630032	8630051	LowOc
chr17	9136393	9136412	LowOc
chr17	9832033	9832052	LowOc
chr17	10490634	10490653	LowOc
chr17	15015658	15015677	LowOc
chr17	16272292	16272311	LowOc
chr17	17200273	17200292	LowOc
chr17	17284205	17284224	LowOc
chr17	20963719	20963738	LowOc
chr17	23156765	23156784	LowOc
chr17	23768140	23768159	LowOc
chr17	23964595	23964614	LowOc
chr17	24254268	24254287	LowOc
chr17	24463152	24463171	LowOc
chr17	24721116	24721135	LowOc
chr17	26788588	26788607	LowOc
chr17	27795437	27795456	LowOc
chr17	28401112	28401131	LowOc
chr17	31160166	31160185	LowOc
chr17	32033658	32033677	LowOc
chr17	32060016	32060035	LowOc
chr17	32804779	32804798	LowOc
chr17	33205194	33205213	LowOc
chr17	33833603	33833622	LowOc
chr17	33968040	33968059	LowOc
chr17	34077485	34077504	LowOc
chr17	34086998	34087017	LowOc
chr17	34649547	34649566	LowOc
chr17	35140227	35140246	LowOc
chr17	35521547	35521566	LowOc
chr17	35764966	35764985	LowOc
chr17	35943261	35943280	LowOc
chr17	36989467	36989486	LowOc
chr17	37425607	37425626	LowOc
chr17	37984134	37984153	LowOc
chr17	39313375	39313394	LowOc
chr17	39427966	39427985	LowOc
chr17	39574692	39574711	LowOc
chr17	39956226	39956245	LowOc
chr17	40207854	40207873	LowOc
chr17	40568585	40568604	LowOc
chr17	40582516	40582535	LowOc
chr17	42662282	42662301	LowOc
chr17	43273721	43273740	LowOc
chr17	43275635	43275654	LowOc
chr17	44867606	44867625	LowOc
chr17	45000381	45000400	LowOc
chr17	45140747	45140766	LowOc
chr17	45313011	45313030	LowOc
chr17	45601824	45601843	LowOc
chr17	45702638	45702657	LowOc
chr17	45729916	45729935	LowOc
chr17	45829946	45829965	LowOc
chr17	45914992	45915011	LowOc
chr17	46389313	46389332	LowOc
chr17	52252197	52252216	LowOc
chr17	52546672	52546691	LowOc
chr17	53750002	53750021	LowOc
chr17	53850026	53850045	LowOc
chr17	53951114	53951133	LowOc
chr17	54010157	54010176	LowOc
chr17	54652638	54652657	LowOc
chr17	55868238	55868257	LowOc
chr17	56849183	56849202	LowOc
chr17	59495019	59495038	LowOc
chr17	59752317	59752336	LowOc
chr17	59847223	59847242	LowOc
chr17	60388561	60388580	LowOc
chr17	63144388	63144407	LowOc
chr17	63943866	63943885	LowOc
chr17	63974042	63974061	LowOc
chr17	65115057	65115076	LowOc
chr17	67626511	67626530	LowOc
chr17	68235591	68235610	LowOc
chr17	70001253	70001272	LowOc
chr17	70165330	70165349	LowOc
chr17	70613627	70613646	LowOc
chr17	70621909	70621928	LowOc
chr17	70830910	70830929	LowOc
chr17	70911919	70911938	LowOc
chr17	70934154	70934173	LowOc
chr17	71133741	71133760	LowOc
chr17	71353065	71353084	LowOc
chr17	71356334	71356353	LowOc
chr17	71893606	71893625	LowOc
chr17	72324387	72324406	LowOc
chr17	72596404	72596423	LowOc
chr17	72754867	72754886	LowOc
chr17	73684398	73684417	LowOc
chr17	74004944	74004963	LowOc
chr17	74216368	74216387	LowOc
chr17	74373604	74373623	LowOc
chr17	75399914	75399933	LowOc
chr17	76487901	76487920	LowOc
chr17	77705213	77705232	LowOc
chr17	77757190	77757209	LowOc
chr17	77787702	77787721	LowOc
chr17	77965835	77965854	LowOc
chr18	854963	854982	LowOc
chr18	3236200	3236219	LowOc
chr18	3656447	3656466	LowOc
chr18	13548239	13548258	LowOc
chr18	41557042	41557061	LowOc
chr18	42007853	42007872	LowOc
chr18	42115300	42115319	LowOc
chr18	44226017	44226036	LowOc
chr18	46890863	46890882	LowOc
chr18	50138159	50138178	LowOc
chr18	51053028	51053047	LowOc
chr18	53861906	53861925	LowOc
chr18	54348135	54348154	LowOc
chr18	58244074	58244093	LowOc
chr18	58402728	58402747	LowOc
chr18	58973903	58973922	LowOc
chr18	59797761	59797780	LowOc
chr18	69661192	69661211	LowOc
chr18	75389962	75389981	LowOc
chr19	539262	539281	LowOc
chr19	1497360	1497379	LowOc
chr19	3027132	3027151	LowOc
chr19	3114451	3114470	LowOc
chr19	4137576	4137595	LowOc
chr19	4683798	4683817	LowOc
chr19	5671698	5671717	LowOc
chr19	6117174	6117193	LowOc
chr19	6813937	6813956	LowOc
chr19	8549737	8549756	LowOc
chr19	8625165	8625184	LowOc
chr19	9905939	9905958	LowOc
chr19	10375952	10375971	LowOc
chr19	10388332	10388351	LowOc
chr19	10552817	10552836	LowOc
chr19	11007769	11007788	LowOc
chr19	11109534	11109553	LowOc
chr19	11265618	11265637	LowOc
chr19	11352727	11352746	LowOc
chr19	11352878	11352897	LowOc
chr19	11354601	11354620	LowOc
chr19	11559701	11559720	LowOc
chr19	12612125	12612144	LowOc
chr19	12737983	12738002	LowOc
chr19	12804619	12804638	LowOc
chr19	13033352	13033371	LowOc
chr19	13122222	13122241	LowOc
chr19	13206565	13206584	LowOc
chr19	13569631	13569650	LowOc
chr19	13805594	13805613	LowOc
chr19	13852139	13852158	LowOc
chr19	14108915	14108934	LowOc
chr19	14109066	14109085	LowOc
chr19	15073474	15073493	LowOc
chr19	15391126	15391145	LowOc
chr19	16013503	16013522	LowOc
chr19	16038523	16038542	LowOc
chr19	17363031	17363050	LowOc
chr19	17366928	17366947	LowOc
chr19	17831414	17831433	LowOc
chr19	18438979	18438998	LowOc
chr19	19524729	19524748	LowOc
chr19	34062104	34062123	LowOc
chr19	35983123	35983142	LowOc
chr19	38302001	38302020	LowOc
chr19	40195883	40195902	LowOc
chr19	40227066	40227085	LowOc
chr19	40297513	40297532	LowOc
chr19	43325086	43325105	LowOc
chr19	44112862	44112881	LowOc
chr19	44524547	44524566	LowOc
chr19	44715423	44715442	LowOc
chr19	45419796	45419815	LowOc
chr19	46460167	46460186	LowOc
chr19	46761758	46761777	LowOc
chr19	46887327	46887346	LowOc
chr19	47153925	47153944	LowOc
chr19	47304654	47304673	LowOc
chr19	47629830	47629849	LowOc
chr19	47725425	47725444	LowOc
chr19	47792649	47792668	LowOc
chr19	48981474	48981493	LowOc
chr19	49979639	49979658	LowOc
chr19	50040794	50040813	LowOc
chr19	50321317	50321336	LowOc
chr19	50837341	50837360	LowOc
chr19	51277498	51277517	LowOc
chr19	51542685	51542704	LowOc
chr19	51683114	51683133	LowOc
chr19	52051343	52051362	LowOc
chr19	52479578	52479597	LowOc
chr19	52678991	52679010	LowOc
chr19	52893353	52893372	LowOc
chr19	53298310	53298329	LowOc
chr19	54193257	54193276	LowOc
chr19	54638847	54638866	LowOc
chr19	55242125	55242144	LowOc
chr19	56803159	56803178	LowOc
chr19	59101970	59101989	LowOc
chr19	63722806	63722825	LowOc
chr2	1126279	1126298	LowOc
chr2	1528959	1528978	LowOc
chr2	10155119	10155138	LowOc
chr2	10893059	10893078	LowOc
chr2	15695086	15695105	LowOc
chr2	19926795	19926814	LowOc
chr2	20288707	20288726	LowOc
chr2	24137428	24137447	LowOc
chr2	25305374	25305393	LowOc
chr2	27830676	27830695	LowOc
chr2	29035163	29035182	LowOc
chr2	30241610	30241629	LowOc
chr2	31246642	31246661	LowOc
chr2	38684252	38684271	LowOc
chr2	41921439	41921458	LowOc
chr2	43055878	43055897	LowOc
chr2	54584032	54584051	LowOc
chr2	64603578	64603597	LowOc
chr2	64912542	64912561	LowOc
chr2	69006120	69006139	LowOc
chr2	69387799	69387818	LowOc
chr2	69646412	69646431	LowOc
chr2	69795468	69795487	LowOc
chr2	70421989	70422008	LowOc
chr2	70728696	70728715	LowOc
chr2	71181279	71181298	LowOc
chr2	71412274	71412293	LowOc
chr2	71611549	71611568	LowOc
chr2	72231160	72231179	LowOc
chr2	72973514	72973533	LowOc
chr2	72974434	72974453	LowOc
chr2	73054418	73054437	LowOc
chr2	73237417	73237436	LowOc
chr2	85379584	85379603	LowOc
chr2	85908157	85908176	LowOc
chr2	88267954	88267973	LowOc
chr2	88820819	88820838	LowOc
chr2	95051945	95051964	LowOc
chr2	95144987	95145006	LowOc
chr2	96436974	96436993	LowOc
chr2	97683242	97683261	LowOc
chr2	99320142	99320161	LowOc
chr2	100589912	100589931	LowOc
chr2	100593370	100593389	LowOc
chr2	102598904	102598923	LowOc
chr2	108177907	108177926	LowOc
chr2	109661093	109661112	LowOc
chr2	112176368	112176387	LowOc
chr2	113554283	113554302	LowOc
chr2	113678131	113678150	LowOc
chr2	119881928	119881947	LowOc
chr2	119950455	119950474	LowOc
chr2	120680475	120680494	LowOc
chr2	120817548	120817567	LowOc
chr2	121545198	121545217	LowOc
chr2	134886217	134886236	LowOc
chr2	134934741	134934760	LowOc
chr2	152590513	152590532	LowOc
chr2	152740811	152740830	LowOc
chr2	170389742	170389761	LowOc
chr2	171438142	171438161	LowOc
chr2	171493896	171493915	LowOc
chr2	173975546	173975565	LowOc
chr2	175270340	175270359	LowOc
chr2	176670729	176670748	LowOc
chr2	176713615	176713634	LowOc
chr2	178987819	178987838	LowOc
chr2	179487414	179487433	LowOc
chr2	179984125	179984144	LowOc
chr2	180698651	180698670	LowOc
chr2	192139412	192139431	LowOc
chr2	201054555	201054574	LowOc
chr2	206458700	206458719	LowOc
chr2	208827353	208827372	LowOc
chr2	208827417	208827436	LowOc
chr2	216401702	216401721	LowOc
chr2	216504410	216504429	LowOc
chr2	217239754	217239773	LowOc
chr2	218561665	218561684	LowOc
chr2	220114573	220114592	LowOc
chr2	220114676	220114695	LowOc
chr2	227702939	227702958	LowOc
chr2	231475273	231475292	LowOc
chr2	232280346	232280365	LowOc
chr2	233824898	233824917	LowOc
chr2	234709217	234709236	LowOc
chr2	237600996	237601015	LowOc
chr2	238246603	238246622	LowOc
chr2	238431882	238431901	LowOc
chr2	240522758	240522777	LowOc
chr2	240609767	240609786	LowOc
chr2	241144945	241144964	LowOc
chr20	574313	574332	LowOc
chr20	885262	885281	LowOc
chr20	2671904	2671923	LowOc
chr20	3645052	3645071	LowOc
chr20	4020681	4020700	LowOc
chr20	4037449	4037468	LowOc
chr20	6071230	6071249	LowOc
chr20	16732771	16732790	LowOc
chr20	19512627	19512646	LowOc
chr20	19621434	19621453	LowOc
chr20	19713705	19713724	LowOc
chr20	23174457	23174476	LowOc
chr20	29898187	29898206	LowOc
chr20	30573342	30573361	LowOc
chr20	31343515	31343534	LowOc
chr20	32242234	32242253	LowOc
chr20	32590292	32590311	LowOc
chr20	33144323	33144342	LowOc
chr20	33515131	33515150	LowOc
chr20	33935679	33935698	LowOc
chr20	34005889	34005908	LowOc
chr20	34190155	34190174	LowOc
chr20	34618510	34618529	LowOc
chr20	34667365	34667384	LowOc
chr20	35254255	35254274	LowOc
chr20	36135450	36135469	LowOc
chr20	36283083	36283102	LowOc
chr20	36497490	36497509	LowOc
chr20	36534689	36534708	LowOc
chr20	38752230	38752249	LowOc
chr20	39052755	39052774	LowOc
chr20	42672215	42672234	LowOc
chr20	42745801	42745820	LowOc
chr20	43373757	43373776	LowOc
chr20	43499106	43499125	LowOc
chr20	43691739	43691758	LowOc
chr20	44411201	44411220	LowOc
chr20	44583209	44583228	LowOc
chr20	45282293	45282312	LowOc
chr20	47296607	47296626	LowOc
chr20	47978779	47978798	LowOc
chr20	51965872	51965891	LowOc
chr20	56878903	56878922	LowOc
chr20	57527963	57527982	LowOc
chr20	58271636	58271655	LowOc
chr20	59904894	59904913	LowOc
chr20	60165541	60165560	LowOc
chr20	60310403	60310422	LowOc
chr20	60418775	60418794	LowOc
chr20	60505110	60505129	LowOc
chr20	60893451	60893470	LowOc
chr20	61888228	61888247	LowOc
chr21	15159016	15159035	LowOc
chr21	33234790	33234809	LowOc
chr21	34189115	34189134	LowOc
chr21	35345573	35345592	LowOc
chr21	36322808	36322827	LowOc
chr21	37221969	37221988	LowOc
chr21	37233786	37233805	LowOc
chr21	37304217	37304236	LowOc
chr21	38420787	38420806	LowOc
chr21	39432122	39432141	LowOc
chr21	39812274	39812293	LowOc
chr21	42410788	42410807	LowOc
chr21	44549432	44549451	LowOc
chr21	45373132	45373151	LowOc
chr21	45722559	45722578	LowOc
chr22	16692919	16692938	LowOc
chr22	17020085	17020104	LowOc
chr22	18329856	18329875	LowOc
chr22	19140711	19140730	LowOc
chr22	19180920	19180939	LowOc
chr22	19290663	19290682	LowOc
chr22	19426311	19426330	LowOc
chr22	19601556	19601575	LowOc
chr22	20841284	20841303	LowOc
chr22	20892372	20892391	LowOc
chr22	21556308	21556327	LowOc
chr22	22440660	22440679	LowOc
chr22	22566289	22566308	LowOc
chr22	22628926	22628945	LowOc
chr22	22883084	22883103	LowOc
chr22	22915807	22915826	LowOc
chr22	23529168	23529187	LowOc
chr22	23783418	23783437	LowOc
chr22	24060218	24060237	LowOc
chr22	24898472	24898491	LowOc
chr22	25187359	25187378	LowOc
chr22	26530877	26530896	LowOc
chr22	26735489	26735508	LowOc
chr22	27880606	27880625	LowOc
chr22	28121125	28121144	LowOc
chr22	29014118	29014137	LowOc
chr22	29152649	29152668	LowOc
chr22	29811337	29811356	LowOc
chr22	29875161	29875180	LowOc
chr22	30696289	30696308	LowOc
chr22	30703338	30703357	LowOc
chr22	31523147	31523166	LowOc
chr22	32837398	32837417	LowOc
chr22	34156976	34156995	LowOc
chr22	34264965	34264984	LowOc
chr22	35272426	35272445	LowOc
chr22	35924615	35924634	LowOc
chr22	35993186	35993205	LowOc
chr22	37492266	37492285	LowOc
chr22	37494933	37494952	LowOc
chr22	37699701	37699720	LowOc
chr22	37861226	37861245	LowOc
chr22	38269269	38269288	LowOc
chr22	39409219	39409238	LowOc
chr22	40323407	40323426	LowOc
chr22	40817104	40817123	LowOc
chr22	42720548	42720567	LowOc
chr22	43459317	43459336	LowOc
chr22	44891145	44891164	LowOc
chr22	45988167	45988186	LowOc
chr22	49348217	49348236	LowOc
chr22	49407732	49407751	LowOc
chr3	4997156	4997175	LowOc
chr3	9004792	9004811	LowOc
chr3	9319438	9319457	LowOc
chr3	11863444	11863463	LowOc
chr3	12908654	12908673	LowOc
chr3	13674509	13674528	LowOc
chr3	13902092	13902111	LowOc
chr3	14484756	14484775	LowOc
chr3	14807993	14808012	LowOc
chr3	14937831	14937850	LowOc
chr3	15219367	15219386	LowOc
chr3	15394983	15395002	LowOc
chr3	16567454	16567473	LowOc
chr3	17857904	17857923	LowOc
chr3	30710197	30710216	LowOc
chr3	32193908	32193927	LowOc
chr3	38013512	38013531	LowOc
chr3	38134590	38134609	LowOc
chr3	38512738	38512757	LowOc
chr3	39206466	39206485	LowOc
chr3	39305077	39305096	LowOc
chr3	40326268	40326287	LowOc
chr3	42264161	42264180	LowOc
chr3	42556563	42556582	LowOc
chr3	45009258	45009277	LowOc
chr3	45609801	45609820	LowOc
chr3	46293193	46293212	LowOc
chr3	48211093	48211112	LowOc
chr3	48570768	48570787	LowOc
chr3	49026687	49026706	LowOc
chr3	49034476	49034495	LowOc
chr3	49853755	49853774	LowOc
chr3	50205215	50205234	LowOc
chr3	50285648	50285667	LowOc
chr3	51691324	51691343	LowOc
chr3	51991721	51991740	LowOc
chr3	52132357	52132376	LowOc
chr3	52300628	52300647	LowOc
chr3	52456199	52456218	LowOc
chr3	53229066	53229085	LowOc
chr3	58128297	58128316	LowOc
chr3	58178120	58178139	LowOc
chr3	58424611	58424630	LowOc
chr3	63984263	63984282	LowOc
chr3	75554067	75554086	LowOc
chr3	102775269	102775288	LowOc
chr3	109047970	109047989	LowOc
chr3	112741434	112741453	LowOc
chr3	116894619	116894638	LowOc
chr3	124691117	124691136	LowOc
chr3	127953929	127953948	LowOc
chr3	128183926	128183945	LowOc
chr3	129172696	129172715	LowOc
chr3	129819149	129819168	LowOc
chr3	130829632	130829651	LowOc
chr3	134586175	134586194	LowOc
chr3	135580092	135580111	LowOc
chr3	138234103	138234122	LowOc
chr3	139796376	139796395	LowOc
chr3	142656635	142656654	LowOc
chr3	142939768	142939787	LowOc
chr3	145174772	145174791	LowOc
chr3	151384817	151384836	LowOc
chr3	157352474	157352493	LowOc
chr3	157874574	157874593	LowOc
chr3	161005809	161005828	LowOc
chr3	161085463	161085482	LowOc
chr3	161189183	161189202	LowOc
chr3	166386383	166386402	LowOc
chr3	170349961	170349980	LowOc
chr3	172250487	172250506	LowOc
chr3	180347799	180347818	LowOc
chr3	185428043	185428062	LowOc
chr3	185490232	185490251	LowOc
chr3	185572193	185572212	LowOc
chr3	185744631	185744650	LowOc
chr3	188340243	188340262	LowOc
chr3	188420832	188420851	LowOc
chr3	188948638	188948657	LowOc
chr3	190155274	190155293	LowOc
chr3	190470934	190470953	LowOc
chr3	195674491	195674510	LowOc
chr3	197106422	197106441	LowOc
chr3	197284679	197284698	LowOc
chr3	197820751	197820770	LowOc
chr3	198153745	198153764	LowOc
chr3	198154018	198154037	LowOc
chr3	198810463	198810482	LowOc
chr4	6051321	6051340	LowOc
chr4	6773050	6773069	LowOc
chr4	7154796	7154815	LowOc
chr4	9373979	9373998	LowOc
chr4	13264982	13265001	LowOc
chr4	40621469	40621488	LowOc
chr4	41977305	41977324	LowOc
chr4	47623541	47623560	LowOc
chr4	53106493	53106512	LowOc
chr4	54789156	54789175	LowOc
chr4	57724668	57724687	LowOc
chr4	78235705	78235724	LowOc
chr4	84250805	84250824	LowOc
chr4	101089316	101089335	LowOc
chr4	103485791	103485810	LowOc
chr4	114688328	114688347	LowOc
chr4	140671621	140671640	LowOc
chr4	140797748	140797767	LowOc
chr4	146698461	146698480	LowOc
chr4	147097078	147097097	LowOc
chr4	151121629	151121648	LowOc
chr4	151383659	151383678	LowOc
chr4	152240115	152240134	LowOc
chr4	155692885	155692904	LowOc
chr4	159870737	159870756	LowOc
chr4	171296502	171296521	LowOc
chr4	178408413	178408432	LowOc
chr4	184420557	184420576	LowOc
chr4	184565396	184565415	LowOc
chr4	187196484	187196503	LowOc
chr5	241874	241893	LowOc
chr5	722370	722389	LowOc
chr5	724872	724891	LowOc
chr5	1694898	1694917	LowOc
chr5	1698170	1698189	LowOc
chr5	2070889	2070908	LowOc
chr5	5550442	5550461	LowOc
chr5	6818971	6818990	LowOc
chr5	16606025	16606044	LowOc
chr5	17269387	17269406	LowOc
chr5	18430244	18430263	LowOc
chr5	34005885	34005904	LowOc
chr5	36277972	36277991	LowOc
chr5	37415119	37415138	LowOc
chr5	38958156	38958175	LowOc
chr5	39253813	39253832	LowOc
chr5	40791056	40791075	LowOc
chr5	42944925	42944944	LowOc
chr5	43030922	43030941	LowOc
chr5	43076334	43076353	LowOc
chr5	43100891	43100910	LowOc
chr5	43520244	43520263	LowOc
chr5	55532884	55532903	LowOc
chr5	55602289	55602308	LowOc
chr5	71942887	71942906	LowOc
chr5	72851438	72851457	LowOc
chr5	75588033	75588052	LowOc
chr5	78465380	78465399	LowOc
chr5	79415277	79415296	LowOc
chr5	81557328	81557347	LowOc
chr5	82762153	82762172	LowOc
chr5	86212624	86212643	LowOc
chr5	87112882	87112901	LowOc
chr5	95220350	95220369	LowOc
chr5	98131876	98131895	LowOc
chr5	107037427	107037446	LowOc
chr5	111524289	111524308	LowOc
chr5	131429134	131429153	LowOc
chr5	131749143	131749162	LowOc
chr5	132193675	132193694	LowOc
chr5	134122312	134122331	LowOc
chr5	134826116	134826135	LowOc
chr5	135576136	135576155	LowOc
chr5	136133860	136133879	LowOc
chr5	138626407	138626426	LowOc
chr5	138705350	138705369	LowOc
chr5	139517068	139517087	LowOc
chr5	139717580	139717599	LowOc
chr5	141371975	141371994	LowOc
chr5	141908642	141908661	LowOc
chr5	141970991	141971010	LowOc
chr5	142240432	142240451	LowOc
chr5	147842784	147842803	LowOc
chr5	148395220	148395239	LowOc
chr5	148474625	148474644	LowOc
chr5	148790992	148791011	LowOc
chr5	150807241	150807260	LowOc
chr5	151709601	151709620	LowOc
chr5	157534690	157534709	LowOc
chr5	159705098	159705117	LowOc
chr5	167845952	167845971	LowOc
chr5	172057290	172057309	LowOc
chr5	172131746	172131765	LowOc
chr5	172318900	172318919	LowOc
chr5	175089580	175089599	LowOc
chr5	176017796	176017815	LowOc
chr5	176473685	176473704	LowOc
chr5	176764185	176764204	LowOc
chr5	177435639	177435658	LowOc
chr5	180030343	180030362	LowOc
chr6	2695401	2695420	LowOc
chr6	4156029	4156048	LowOc
chr6	4949257	4949276	LowOc
chr6	5160170	5160189	LowOc
chr6	7184205	7184224	LowOc
chr6	7188882	7188901	LowOc
chr6	8928557	8928576	LowOc
chr6	10618939	10618958	LowOc
chr6	15549652	15549671	LowOc
chr6	24391328	24391347	LowOc
chr6	24391599	24391618	LowOc
chr6	27848373	27848392	LowOc
chr6	29813975	29813994	LowOc
chr6	29829000	29829019	LowOc
chr6	30178995	30179014	LowOc
chr6	30245947	30245966	LowOc
chr6	30557993	30558012	LowOc
chr6	30620603	30620622	LowOc
chr6	30904414	30904433	LowOc
chr6	30953642	30953661	LowOc
chr6	31475482	31475501	LowOc
chr6	31569692	31569711	LowOc
chr6	31622547	31622566	LowOc
chr6	31805270	31805289	LowOc
chr6	31867157	31867176	LowOc
chr6	32230503	32230522	LowOc
chr6	33009499	33009518	LowOc
chr6	33355934	33355953	LowOc
chr6	33375584	33375603	LowOc
chr6	33787433	33787452	LowOc
chr6	34230676	34230695	LowOc
chr6	34603076	34603095	LowOc
chr6	35062687	35062706	LowOc
chr6	35215837	35215856	LowOc
chr6	35418149	35418168	LowOc
chr6	35544022	35544041	LowOc
chr6	36499044	36499063	LowOc
chr6	36842074	36842093	LowOc
chr6	36961528	36961547	LowOc
chr6	37248098	37248117	LowOc
chr6	39105357	39105376	LowOc
chr6	39437927	39437946	LowOc
chr6	41667872	41667891	LowOc
chr6	41863304	41863323	LowOc
chr6	41997153	41997172	LowOc
chr6	42012196	42012215	LowOc
chr6	43530391	43530410	LowOc
chr6	44297420	44297439	LowOc
chr6	44343901	44343920	LowOc
chr6	44414412	44414431	LowOc
chr6	44545692	44545711	LowOc
chr6	47385746	47385765	LowOc
chr6	52968067	52968086	LowOc
chr6	53034643	53034662	LowOc
chr6	53691803	53691822	LowOc
chr6	57289432	57289451	LowOc
chr6	70933159	70933178	LowOc
chr6	76701522	76701541	LowOc
chr6	81104865	81104884	LowOc
chr6	83834049	83834068	LowOc
chr6	86121649	86121668	LowOc
chr6	87845633	87845652	LowOc
chr6	88088982	88089001	LowOc
chr6	106894077	106894096	LowOc
chr6	109615889	109615908	LowOc
chr6	111687057	111687076	LowOc
chr6	112149728	112149747	LowOc
chr6	112425215	112425234	LowOc
chr6	120105214	120105233	LowOc
chr6	125555330	125555349	LowOc
chr6	132642771	132642790	LowOc
chr6	134541212	134541231	LowOc
chr6	134541474	134541493	LowOc
chr6	135525670	135525689	LowOc
chr6	137007154	137007173	LowOc
chr6	137439537	137439556	LowOc
chr6	138068344	138068363	LowOc
chr6	139582199	139582218	LowOc
chr6	143055866	143055885	LowOc
chr6	143790247	143790266	LowOc
chr6	148941161	148941180	LowOc
chr6	149445262	149445281	LowOc
chr6	150443649	150443668	LowOc
chr6	150758439	150758458	LowOc
chr6	152915600	152915619	LowOc
chr6	159475869	159475888	LowOc
chr6	161715064	161715083	LowOc
chr7	1183367	1183386	LowOc
chr7	2725262	2725281	LowOc
chr7	4760213	4760232	LowOc
chr7	5500941	5500960	LowOc
chr7	5671711	5671730	LowOc
chr7	5787977	5787996	LowOc
chr7	20604863	20604882	LowOc
chr7	22116598	22116617	LowOc
chr7	22495191	22495210	LowOc
chr7	22788946	22788965	LowOc
chr7	23279371	23279390	LowOc
chr7	25099648	25099667	LowOc
chr7	25857930	25857949	LowOc
chr7	27157082	27157101	LowOc
chr7	27216688	27216707	LowOc
chr7	29108878	29108897	LowOc
chr7	29196027	29196046	LowOc
chr7	30282431	30282450	LowOc
chr7	34327240	34327259	LowOc
chr7	35044165	35044184	LowOc
chr7	35526542	35526561	LowOc
chr7	35991474	35991493	LowOc
chr7	36993471	36993490	LowOc
chr7	37839862	37839881	LowOc
chr7	38113729	38113748	LowOc
chr7	38113875	38113894	LowOc
chr7	38222004	38222023	LowOc
chr7	39748513	39748532	LowOc
chr7	40140799	40140818	LowOc
chr7	40141030	40141049	LowOc
chr7	44078602	44078621	LowOc
chr7	44540853	44540872	LowOc
chr7	45929510	45929529	LowOc
chr7	66474397	66474416	LowOc
chr7	73453697	73453716	LowOc
chr7	75759047	75759066	LowOc
chr7	96495177	96495196	LowOc
chr7	99566708	99566727	LowOc
chr7	100005089	100005108	LowOc
chr7	100599953	100599972	LowOc
chr7	100713159	100713178	LowOc
chr7	101832226	101832245	LowOc
chr7	105017361	105017380	LowOc
chr7	105080212	105080231	LowOc
chr7	105468986	105469005	LowOc
chr7	105470654	105470673	LowOc
chr7	105581701	105581720	LowOc
chr7	105604528	105604547	LowOc
chr7	107171279	107171298	LowOc
chr7	129438098	129438117	LowOc
chr7	130404705	130404724	LowOc
chr7	135136538	135136557	LowOc
chr7	136991726	136991745	LowOc
chr7	137496978	137496997	LowOc
chr7	138835436	138835455	LowOc
chr7	138956309	138956328	LowOc
chr7	139122239	139122258	LowOc
chr7	139993438	139993457	LowOc
chr7	140361332	140361351	LowOc
chr7	141759819	141759838	LowOc
chr7	142712861	142712880	LowOc
chr7	148537778	148537797	LowOc
chr7	149749247	149749266	LowOc
chr7	150291200	150291219	LowOc
chr7	150572498	150572517	LowOc
chr7	151110678	151110697	LowOc
chr7	154865753	154865772	LowOc
chr7	155300855	155300874	LowOc
chr7	156883537	156883556	LowOc
chr8	6880856	6880875	LowOc
chr8	9725987	9726006	LowOc
chr8	10482400	10482419	LowOc
chr8	11308786	11308805	LowOc
chr8	11448838	11448857	LowOc
chr8	11641425	11641444	LowOc
chr8	11660547	11660566	LowOc
chr8	11797336	11797355	LowOc
chr8	11838755	11838774	LowOc
chr8	13564256	13564275	LowOc
chr8	20133722	20133741	LowOc
chr8	20282744	20282763	LowOc
chr8	21819608	21819627	LowOc
chr8	22669681	22669700	LowOc
chr8	22669917	22669936	LowOc
chr8	22822617	22822636	LowOc
chr8	23159750	23159769	LowOc
chr8	23160049	23160068	LowOc
chr8	23323994	23324013	LowOc
chr8	23387897	23387916	LowOc
chr8	23606262	23606281	LowOc
chr8	24913609	24913628	LowOc
chr8	27510754	27510773	LowOc
chr8	27906164	27906183	LowOc
chr8	28277004	28277023	LowOc
chr8	28535819	28535838	LowOc
chr8	28683237	28683256	LowOc
chr8	29090594	29090613	LowOc
chr8	30789982	30790001	LowOc
chr8	41512737	41512756	LowOc
chr8	41805356	41805375	LowOc
chr8	41811555	41811574	LowOc
chr8	42117499	42117518	LowOc
chr8	42389189	42389208	LowOc
chr8	43067740	43067759	LowOc
chr8	57085879	57085898	LowOc
chr8	57168961	57168980	LowOc
chr8	57317209	57317228	LowOc
chr8	61735779	61735798	LowOc
chr8	68139092	68139111	LowOc
chr8	71609342	71609361	LowOc
chr8	73093508	73093527	LowOc
chr8	82855458	82855477	LowOc
chr8	87206614	87206633	LowOc
chr8	91065569	91065588	LowOc
chr8	97414732	97414751	LowOc
chr8	101645556	101645575	LowOc
chr8	101762385	101762404	LowOc
chr8	101917060	101917079	LowOc
chr8	103278998	103279017	LowOc
chr8	103666761	103666780	LowOc
chr8	103733382	103733401	LowOc
chr8	103896193	103896212	LowOc
chr8	105406999	105407018	LowOc
chr8	105841276	105841295	LowOc
chr8	109804505	109804524	LowOc
chr8	123720425	123720444	LowOc
chr8	124104005	124104024	LowOc
chr8	126726180	126726199	LowOc
chr8	130617382	130617401	LowOc
chr8	130901698	130901717	LowOc
chr8	130907816	130907835	LowOc
chr8	132885810	132885829	LowOc
chr8	134284212	134284231	LowOc
chr8	134284494	134284513	LowOc
chr8	135767183	135767202	LowOc
chr8	135987079	135987098	LowOc
chr8	135987697	135987716	LowOc
chr8	141438057	141438076	LowOc
chr8	141716824	141716843	LowOc
chr8	141747736	141747755	LowOc
chr8	142262934	142262953	LowOc
chr8	142806458	142806477	LowOc
chr8	143713201	143713220	LowOc
chr8	144283985	144284004	LowOc
chr8	144554646	144554665	LowOc
chr8	145568296	145568315	LowOc
chr8	145664039	145664058	LowOc
chr8	145675340	145675359	LowOc
chr9	603808	603827	LowOc
chr9	4652232	4652251	LowOc
chr9	5876278	5876297	LowOc
chr9	19447598	19447617	LowOc
chr9	19461980	19461999	LowOc
chr9	33456798	33456817	LowOc
chr9	34581882	34581901	LowOc
chr9	34636761	34636780	LowOc
chr9	34984672	34984691	LowOc
chr9	35086237	35086256	LowOc
chr9	35544130	35544149	LowOc
chr9	35636921	35636940	LowOc
chr9	35686702	35686721	LowOc
chr9	35780456	35780475	LowOc
chr9	36986000	36986019	LowOc
chr9	37903767	37903786	LowOc
chr9	71227093	71227112	LowOc
chr9	71477769	71477788	LowOc
chr9	71918336	71918355	LowOc
chr9	72407371	72407390	LowOc
chr9	77070552	77070571	LowOc
chr9	79261751	79261770	LowOc
chr9	90805887	90805906	LowOc
chr9	91407893	91407912	LowOc
chr9	92717220	92717239	LowOc
chr9	92839473	92839492	LowOc
chr9	94805984	94806003	LowOc
chr9	96405553	96405572	LowOc
chr9	96585320	96585339	LowOc
chr9	99213966	99213985	LowOc
chr9	99724543	99724562	LowOc
chr9	99876660	99876679	LowOc
chr9	100066039	100066058	LowOc
chr9	100777185	100777204	LowOc
chr9	100986880	100986899	LowOc
chr9	101068819	101068838	LowOc
chr9	113400051	113400070	LowOc
chr9	113424178	113424197	LowOc
chr9	115484485	115484504	LowOc
chr9	115910203	115910222	LowOc
chr9	116541142	116541161	LowOc
chr9	122738568	122738587	LowOc
chr9	124255441	124255460	LowOc
chr9	126122587	126122606	LowOc
chr9	126217658	126217677	LowOc
chr9	126221823	126221842	LowOc
chr9	126514252	126514271	LowOc
chr9	128031141	128031160	LowOc
chr9	128507527	128507546	LowOc
chr9	129001517	129001536	LowOc
chr9	129016684	129016703	LowOc
chr9	129745966	129745985	LowOc
chr9	130143687	130143706	LowOc
chr9	130164404	130164423	LowOc
chr9	130620474	130620493	LowOc
chr9	130809081	130809100	LowOc
chr9	131528872	131528891	LowOc
chr9	131592586	131592605	LowOc
chr9	131687935	131687954	LowOc
chr9	132038504	132038523	LowOc
chr9	132549421	132549440	LowOc
chr9	133620983	133621002	LowOc
chr9	134124526	134124545	LowOc
chr9	134887718	134887737	LowOc
chr9	135388178	135388197	LowOc
chr9	137634527	137634546	LowOc
chr9	138154740	138154759	LowOc
chr9	138686053	138686072	LowOc
chr9	138959137	138959156	LowOc
chr9	139043252	139043271	LowOc
chr9	139049677	139049696	LowOc
chr9	139250888	139250907	LowOc
chrX	19300425	19300444	LowOc
chrX	23982434	23982453	LowOc
chrX	46503823	46503842	LowOc
chrX	46648210	46648229	LowOc
chrX	49405796	49405815	LowOc
chrX	49571197	49571216	LowOc
chrX	52021588	52021607	LowOc
chrX	64732146	64732165	LowOc
chrX	68295187	68295206	LowOc
chrX	69591120	69591139	LowOc
chrX	102606560	102606579	LowOc
chrX	103402434	103402453	LowOc
chrX	128887471	128887490	LowOc
chrX	152970036	152970055	LowOc
chr1	227612	227631	MedOc
chr1	1047505	1047524	MedOc
chr1	1297467	1297486	MedOc
chr1	1865458	1865477	MedOc
chr1	1881514	1881533	MedOc
chr1	2061428	2061447	MedOc
chr1	2303214	2303233	MedOc
chr1	3359781	3359800	MedOc
chr1	3397812	3397831	MedOc
chr1	3424797	3424816	MedOc
chr1	3471826	3471845	MedOc
chr1	3525607	3525626	MedOc
chr1	3602242	3602261	MedOc
chr1	3631007	3631026	MedOc
chr1	6024271	6024290	MedOc
chr1	6168618	6168637	MedOc
chr1	6188018	6188037	MedOc
chr1	6326251	6326270	MedOc
chr1	6387483	6387502	MedOc
chr1	7053223	7053242	MedOc
chr1	7650352	7650371	MedOc
chr1	7652286	7652305	MedOc
chr1	7958089	7958108	MedOc
chr1	8297119	8297138	MedOc
chr1	9093573	9093592	MedOc
chr1	9473884	9473903	MedOc
chr1	9707807	9707826	MedOc
chr1	9850294	9850313	MedOc
chr1	9857683	9857702	MedOc
chr1	10320872	10320891	MedOc
chr1	10477463	10477482	MedOc
chr1	10490251	10490270	MedOc
chr1	10924776	10924795	MedOc
chr1	10943821	10943840	MedOc
chr1	11020415	11020434	MedOc
chr1	11320332	11320351	MedOc
chr1	11625243	11625262	MedOc
chr1	11702605	11702624	MedOc
chr1	11876758	11876777	MedOc
chr1	12191671	12191690	MedOc
chr1	12602618	12602637	MedOc
chr1	14012881	14012900	MedOc
chr1	14159648	14159667	MedOc
chr1	15245789	15245808	MedOc
chr1	15471804	15471823	MedOc
chr1	15630392	15630411	MedOc
chr1	15940613	15940632	MedOc
chr1	16208269	16208288	MedOc
chr1	16443646	16443665	MedOc
chr1	16639693	16639712	MedOc
chr1	16902402	16902421	MedOc
chr1	17258910	17258929	MedOc
chr1	17325006	17325025	MedOc
chr1	17605419	17605438	MedOc
chr1	17860829	17860848	MedOc
chr1	18183766	18183785	MedOc
chr1	18299742	18299761	MedOc
chr1	18796660	18796679	MedOc
chr1	19020023	19020042	MedOc
chr1	19074477	19074496	MedOc
chr1	19106397	19106416	MedOc
chr1	19112286	19112305	MedOc
chr1	19590585	19590604	MedOc
chr1	19781506	19781525	MedOc
chr1	19859080	19859099	MedOc
chr1	20117256	20117275	MedOc
chr1	20394434	20394453	MedOc
chr1	20693044	20693063	MedOc
chr1	20721579	20721598	MedOc
chr1	20774493	20774512	MedOc
chr1	20839413	20839432	MedOc
chr1	22163232	22163251	MedOc
chr1	22619699	22619718	MedOc
chr1	22841278	22841297	MedOc
chr1	23163452	23163471	MedOc
chr1	23603194	23603213	MedOc
chr1	23743949	23743968	MedOc
chr1	24008959	24008978	MedOc
chr1	24398523	24398542	MedOc
chr1	24591573	24591592	MedOc
chr1	24614644	24614663	MedOc
chr1	24887796	24887815	MedOc
chr1	25097357	25097376	MedOc
chr1	25236944	25236963	MedOc
chr1	25300680	25300699	MedOc
chr1	26010088	26010107	MedOc
chr1	26197381	26197400	MedOc
chr1	26235204	26235223	MedOc
chr1	26344365	26344384	MedOc
chr1	26485138	26485157	MedOc
chr1	26520795	26520814	MedOc
chr1	27052340	27052359	MedOc
chr1	27500044	27500063	MedOc
chr1	27532029	27532048	MedOc
chr1	27805630	27805649	MedOc
chr1	27868403	27868422	MedOc
chr1	28447742	28447761	MedOc
chr1	30953716	30953735	MedOc
chr1	31668342	31668361	MedOc
chr1	31802417	31802436	MedOc
chr1	31902198	31902217	MedOc
chr1	31983987	31984006	MedOc
chr1	32054304	32054323	MedOc
chr1	32202460	32202479	MedOc
chr1	32453979	32453998	MedOc
chr1	32486537	32486556	MedOc
chr1	33293493	33293512	MedOc
chr1	33333368	33333387	MedOc
chr1	33537026	33537045	MedOc
chr1	33694188	33694207	MedOc
chr1	33851244	33851263	MedOc
chr1	33871372	33871391	MedOc
chr1	34981036	34981055	MedOc
chr1	35024813	35024832	MedOc
chr1	35953847	35953866	MedOc
chr1	35965207	35965226	MedOc
chr1	36121268	36121287	MedOc
chr1	36326771	36326790	MedOc
chr1	36607383	36607402	MedOc
chr1	36659175	36659194	MedOc
chr1	36754710	36754729	MedOc
chr1	36847620	36847639	MedOc
chr1	36942072	36942091	MedOc
chr1	37672652	37672671	MedOc
chr1	38825490	38825509	MedOc
chr1	39337080	39337099	MedOc
chr1	39497087	39497106	MedOc
chr1	40038091	40038110	MedOc
chr1	40055238	40055257	MedOc
chr1	40553716	40553735	MedOc
chr1	40577138	40577157	MedOc
chr1	40850705	40850724	MedOc
chr1	40907317	40907336	MedOc
chr1	41012614	41012633	MedOc
chr1	41190920	41190939	MedOc
chr1	41506601	41506620	MedOc
chr1	41521128	41521147	MedOc
chr1	41655517	41655536	MedOc
chr1	42385288	42385307	MedOc
chr1	42985579	42985598	MedOc
chr1	44244080	44244099	MedOc
chr1	44275003	44275022	MedOc
chr1	44556681	44556700	MedOc
chr1	44616632	44616651	MedOc
chr1	44833567	44833586	MedOc
chr1	44893980	44893999	MedOc
chr1	45024516	45024535	MedOc
chr1	45038096	45038115	MedOc
chr1	45252906	45252925	MedOc
chr1	46680704	46680723	MedOc
chr1	46685275	46685294	MedOc
chr1	46715849	46715868	MedOc
chr1	46963678	46963697	MedOc
chr1	47413776	47413795	MedOc
chr1	47948922	47948941	MedOc
chr1	48736526	48736545	MedOc
chr1	48915759	48915778	MedOc
chr1	51535237	51535256	MedOc
chr1	54910460	54910479	MedOc
chr1	55234832	55234851	MedOc
chr1	55260506	55260525	MedOc
chr1	55515974	55515993	MedOc
chr1	57059473	57059492	MedOc
chr1	58285696	58285715	MedOc
chr1	60209810	60209829	MedOc
chr1	61281374	61281393	MedOc
chr1	61691812	61691831	MedOc
chr1	62645851	62645870	MedOc
chr1	63566013	63566032	MedOc
chr1	63854267	63854286	MedOc
chr1	64375538	64375557	MedOc
chr1	64507506	64507525	MedOc
chr1	65062632	65062651	MedOc
chr1	67586135	67586154	MedOc
chr1	76392568	76392587	MedOc
chr1	77139617	77139636	MedOc
chr1	77772145	77772164	MedOc
chr1	78383497	78383516	MedOc
chr1	85020920	85020939	MedOc
chr1	85546568	85546587	MedOc
chr1	87370175	87370194	MedOc
chr1	88192198	88192217	MedOc
chr1	90001278	90001297	MedOc
chr1	90042974	90042993	MedOc
chr1	93070072	93070091	MedOc
chr1	93867794	93867813	MedOc
chr1	94052318	94052337	MedOc
chr1	94277826	94277845	MedOc
chr1	94283839	94283858	MedOc
chr1	94299744	94299763	MedOc
chr1	95092708	95092727	MedOc
chr1	99924027	99924046	MedOc
chr1	108469855	108469874	MedOc
chr1	109090645	109090664	MedOc
chr1	109172432	109172451	MedOc
chr1	109583749	109583768	MedOc
chr1	109607887	109607906	MedOc
chr1	109621757	109621776	MedOc
chr1	109834931	109834950	MedOc
chr1	109838133	109838152	MedOc
chr1	109987643	109987662	MedOc
chr1	110117993	110118012	MedOc
chr1	110398146	110398165	MedOc
chr1	110450442	110450461	MedOc
chr1	110460763	110460782	MedOc
chr1	110541226	110541245	MedOc
chr1	110840320	110840339	MedOc
chr1	110868784	110868803	MedOc
chr1	112735140	112735159	MedOc
chr1	112810446	112810465	MedOc
chr1	113051614	113051633	MedOc
chr1	113060585	113060604	MedOc
chr1	113148499	113148518	MedOc
chr1	113416905	113416924	MedOc
chr1	114249397	114249416	MedOc
chr1	114690735	114690754	MedOc
chr1	115457116	115457135	MedOc
chr1	115483210	115483229	MedOc
chr1	115940147	115940166	MedOc
chr1	116496322	116496341	MedOc
chr1	117081601	117081620	MedOc
chr1	117466370	117466389	MedOc
chr1	118098408	118098427	MedOc
chr1	119955931	119955950	MedOc
chr1	120019878	120019897	MedOc
chr1	120088396	120088415	MedOc
chr1	120215231	120215250	MedOc
chr1	120292945	120292964	MedOc
chr1	144168752	144168771	MedOc
chr1	144236195	144236214	MedOc
chr1	144254407	144254426	MedOc
chr1	145181387	145181406	MedOc
chr1	145566098	145566117	MedOc
chr1	145638856	145638875	MedOc
chr1	147459480	147459499	MedOc
chr1	148126761	148126780	MedOc
chr1	148703616	148703635	MedOc
chr1	148799186	148799205	MedOc
chr1	148800174	148800193	MedOc
chr1	149395273	149395292	MedOc
chr1	149773964	149773983	MedOc
chr1	149974328	149974347	MedOc
chr1	150240997	150241016	MedOc
chr1	150252922	150252941	MedOc
chr1	150429104	150429123	MedOc
chr1	150680146	150680165	MedOc
chr1	150697681	150697700	MedOc
chr1	151517156	151517175	MedOc
chr1	151591711	151591730	MedOc
chr1	151749019	151749038	MedOc
chr1	151750185	151750204	MedOc
chr1	151916956	151916975	MedOc
chr1	152226000	152226019	MedOc
chr1	152511435	152511454	MedOc
chr1	152574341	152574360	MedOc
chr1	152584511	152584530	MedOc
chr1	153117763	153117782	MedOc
chr1	153238374	153238393	MedOc
chr1	153284184	153284203	MedOc
chr1	153289714	153289733	MedOc
chr1	153330710	153330729	MedOc
chr1	153407139	153407158	MedOc
chr1	153412471	153412490	MedOc
chr1	153443423	153443442	MedOc
chr1	153487239	153487258	MedOc
chr1	154225968	154225987	MedOc
chr1	154366906	154366925	MedOc
chr1	154619550	154619569	MedOc
chr1	154682405	154682424	MedOc
chr1	154717302	154717321	MedOc
chr1	154845679	154845698	MedOc
chr1	154862415	154862434	MedOc
chr1	154926082	154926101	MedOc
chr1	154942538	154942557	MedOc
chr1	155126707	155126726	MedOc
chr1	155164316	155164335	MedOc
chr1	155742252	155742271	MedOc
chr1	156332341	156332360	MedOc
chr1	156361566	156361585	MedOc
chr1	157397611	157397630	MedOc
chr1	158035402	158035421	MedOc
chr1	158128125	158128144	MedOc
chr1	158322199	158322218	MedOc
chr1	158527902	158527921	MedOc
chr1	158590990	158591009	MedOc
chr1	159067145	159067164	MedOc
chr1	159190806	159190825	MedOc
chr1	159278066	159278085	MedOc
chr1	159429089	159429108	MedOc
chr1	159446397	159446416	MedOc
chr1	159463944	159463963	MedOc
chr1	160292557	160292576	MedOc
chr1	161308382	161308401	MedOc
chr1	161411397	161411416	MedOc
chr1	161646566	161646585	MedOc
chr1	163023349	163023368	MedOc
chr1	163350330	163350349	MedOc
chr1	163380849	163380868	MedOc
chr1	163493968	163493987	MedOc
chr1	163603427	163603446	MedOc
chr1	163605290	163605309	MedOc
chr1	163837655	163837674	MedOc
chr1	164160725	164160744	MedOc
chr1	165295184	165295203	MedOc
chr1	165951473	165951492	MedOc
chr1	166318288	166318307	MedOc
chr1	166578730	166578749	MedOc
chr1	166675796	166675815	MedOc
chr1	166839529	166839548	MedOc
chr1	170685851	170685870	MedOc
chr1	171667123	171667142	MedOc
chr1	173382492	173382511	MedOc
chr1	176181896	176181915	MedOc
chr1	176535848	176535867	MedOc
chr1	176737676	176737695	MedOc
chr1	176768238	176768257	MedOc
chr1	178045759	178045778	MedOc
chr1	178769434	178769453	MedOc
chr1	179274364	179274383	MedOc
chr1	179402516	179402535	MedOc
chr1	179425804	179425823	MedOc
chr1	179660800	179660819	MedOc
chr1	180837258	180837277	MedOc
chr1	181517402	181517421	MedOc
chr1	183218077	183218096	MedOc
chr1	183406097	183406116	MedOc
chr1	183406358	183406377	MedOc
chr1	197479385	197479404	MedOc
chr1	199458769	199458788	MedOc
chr1	199644131	199644150	MedOc
chr1	199717655	199717674	MedOc
chr1	199748910	199748929	MedOc
chr1	199940123	199940142	MedOc
chr1	199945400	199945419	MedOc
chr1	200028957	200028976	MedOc
chr1	200131819	200131838	MedOc
chr1	200371103	200371122	MedOc
chr1	200420601	200420620	MedOc
chr1	200472307	200472326	MedOc
chr1	200861348	200861367	MedOc
chr1	200955522	200955541	MedOc
chr1	201452127	201452146	MedOc
chr1	201503188	201503207	MedOc
chr1	201504995	201505014	MedOc
chr1	201574349	201574368	MedOc
chr1	201723278	201723297	MedOc
chr1	201938027	201938046	MedOc
chr1	202398415	202398434	MedOc
chr1	202443006	202443025	MedOc
chr1	202999743	202999762	MedOc
chr1	203027698	203027717	MedOc
chr1	203042868	203042887	MedOc
chr1	203043129	203043148	MedOc
chr1	203297504	203297523	MedOc
chr1	203492092	203492111	MedOc
chr1	203509383	203509402	MedOc
chr1	203509561	203509580	MedOc
chr1	203561365	203561384	MedOc
chr1	203760223	203760242	MedOc
chr1	204477164	204477183	MedOc
chr1	204701976	204701995	MedOc
chr1	204730207	204730226	MedOc
chr1	204784917	204784936	MedOc
chr1	204874422	204874441	MedOc
chr1	204965717	204965736	MedOc
chr1	205105068	205105087	MedOc
chr1	205222266	205222285	MedOc
chr1	205290024	205290043	MedOc
chr1	205860466	205860485	MedOc
chr1	206237935	206237954	MedOc
chr1	206261910	206261929	MedOc
chr1	206333908	206333927	MedOc
chr1	206372324	206372343	MedOc
chr1	206892454	206892473	MedOc
chr1	207594458	207594477	MedOc
chr1	207806211	207806230	MedOc
chr1	207816862	207816881	MedOc
chr1	207867791	207867810	MedOc
chr1	207987749	207987768	MedOc
chr1	208100446	208100465	MedOc
chr1	208551240	208551259	MedOc
chr1	208640741	208640760	MedOc
chr1	208824506	208824525	MedOc
chr1	209716356	209716375	MedOc
chr1	209754115	209754134	MedOc
chr1	209920842	209920861	MedOc
chr1	209938619	209938638	MedOc
chr1	210717285	210717304	MedOc
chr1	212501647	212501666	MedOc
chr1	219016849	219016868	MedOc
chr1	220336316	220336335	MedOc
chr1	220695266	220695285	MedOc
chr1	221321550	221321569	MedOc
chr1	221330212	221330231	MedOc
chr1	221373799	221373818	MedOc
chr1	221950927	221950946	MedOc
chr1	222712025	222712044	MedOc
chr1	224319302	224319321	MedOc
chr1	224379660	224379679	MedOc
chr1	224863232	224863251	MedOc
chr1	224880957	224880976	MedOc
chr1	225082564	225082583	MedOc
chr1	226016917	226016936	MedOc
chr1	226420049	226420068	MedOc
[truncated: 5,429 more rows]
